# Supplementary material for: First Detection of NADC34-like PRRSV as a Main Epidemic Strain on a Large Farm in China
Source: Pathogens. 2021 Dec 29;11(1):32. doi: 10.3390/pathogens11010032 (PMC8778757; doi:10.3390/pathogens11010032)
Supplement: Supplementary file 1 [file pathogens-11-00032-s001.zip › Supplementary Material S2.xlsx]

## Sheet: Sheet1
					virus						mbacteria
	date(time)		Sample serial numbera	Sample sourceb	PRRSVc	sublineage of PRRSV	PCV2d	ASFVe	CSFVf	PRVg	S.Sh	HPSi	PMj	APPk	CPl
stage1	0-15d（2020.09.03-2020.09.17）	1	TZJ753	Lung and submandibular lymph nodes	positive	HP-PRRSV-like	positive	negative	negative	negative	negative	positive	negative	negative	negative		aSamp leserial number:The dead pigs are numbered according to the proportion of sampling
		2	TZJ754	Lung and submandibular lymph nodes	positive	HP-PRRSV-like	positive	negative	negative	negative	negative	negative	negative	negative	negative
		3	TZJ755	Lung and submandibular lymph nodes	negative		positive	negative	negative	negative	negative	negative	negative	negative	negative		bSample source:mix and grind the collected lungs and submandibular lymph nodes
		4	TZJ756	Lung and submandibular lymph nodes	negative		positive	negative	negative	negative	negative	negative	negative	negative	negative
		5	TZJ757	Lung and submandibular lymph nodes	negative		positive	negative	negative	negative	negative	negative	negative	negative	negative		cPRRSV: porcine reproductive and respiratory syndrome virus
		6	TZJ761	Lung and submandibular lymph nodes	negative		positive	negative	negative	negative	negative	negative	negative	negative	negative
		7	TZJ762	Lung and submandibular lymph nodes	negative		positive	negative	negative	negative	negative	negative	negative	negative	negative		dPCV2: porcine circovirus 2
		8	TZJ763	Lung and submandibular lymph nodes	positive	HP-PRRSV-like	positive	negative	negative	negative	negative	negative	negative	negative	negative
		9	TZJ764	Lung and submandibular lymph nodes	positive	HP-PRRSV-like	positive	negative	negative	negative	negative	positive	negative	negative	negative		eAFSV: african swine fever virus
		10	TZJ765	Lung and submandibular lymph nodes	negative		positive	negative	negative	negative	negative	negative	negative	negative	negative
		11	TZJ766	Lung and submandibular lymph nodes	negative		positive	negative	negative	negative	negative	negative	negative	negative	negative		fCFSV: classical swine fever virus
		12	TZJ767	Lung and submandibular lymph nodes	negative		positive	negative	negative	negative	negative	negative	negative	negative	negative
		13	TZJ768	Lung and submandibular lymph nodes	positive	NADC30-like	negative	negative	negative	negative	negative	negative	negative	negative	negative		gPRV: pseudorabies virus
		14	TZJ769	Lung and submandibular lymph nodes	negative		positive	negative	negative	negative	negative	negative	negative	negative	negative
		15	TZJ770	Lung and submandibular lymph nodes	positive	HP-PRRSV-like	positive	negative	negative	negative	negative	negative	negative	negative	negative		hS.S: Streptococcus suis
		16	TZJ771	Lung and submandibular lymph nodes	negative		positive	negative	negative	negative	negative	negative	negative	negative	negative
		17	TZJ772	Lung and submandibular lymph nodes	negative		positive	negative	negative	negative	negative	negative	negative	negative	negative		iHPS:Haemophilus parasuis
		18	TZJ773	Lung and submandibular lymph nodes	negative		positive	negative	negative	negative	negative	negative	negative	negative	negative
		19	TZJ774	Lung and submandibular lymph nodes	negative		negative	negative	negative	negative	negative	negative	negative	negative	negative		jPM:Pasteurella
		20	TZJ775	Lung and submandibular lymph nodes	negative		positive	negative	negative	negative	negative	negative	negative	negative	negative
		21	TZJ776	Lung and submandibular lymph nodes	negative		positive	negative	negative	negative	negative	negative	negative	negative	negative		KAPP:Actinobacillus pleuropneumoniae
		22	TZJ777	Lung and submandibular lymph nodes	negative		positive	negative	negative	negative	negative	negative	negative	negative	negative
		23	TZJ778	Lung and submandibular lymph nodes	negative		positive	negative	negative	negative	negative	negative	negative	negative	negative		lCP:Clostridium perfringens
		24	TZJ779	Lung and submandibular lymph nodes	negative		positive	negative	negative	negative	negative	negative	negative	negative	negative
		25	TZJ780	Lung and submandibular lymph nodes	positive	HP-PRRSV-like	positive	negative	negative	negative	negative	negative	negative	negative	negative		mbacteria:only tested for stage1
		26	TZJ781	Lung and submandibular lymph nodes	negative		negative	negative	negative	negative	negative	negative	negative	negative	negative
		27	TZJ782	Lung and submandibular lymph nodes	negative		positive	negative	negative	negative	negative	negative	negative	negative	negative
		28	TZJ783	Lung and submandibular lymph nodes	negative		positive	negative	negative	negative	negative	negative	negative	negative	negative
		29	TZJ784	Lung and submandibular lymph nodes	negative		positive	negative	negative	negative	negative	negative	negative	negative	negative
		30	TZJ785	Lung and submandibular lymph nodes	negative		positive	negative	negative	negative	negative	negative	negative	negative	negative
		31	TZJ786	Lung and submandibular lymph nodes	negative		positive	negative	negative	negative	negative	negative	negative	negative	negative
		32	TZJ787	Lung and submandibular lymph nodes	negative		positive	negative	negative	negative	negative	negative	negative	negative	negative
		33	TZJ788	Lung and submandibular lymph nodes	negative		positive	negative	negative	negative	negative	negative	negative	negative	negative
		34	TZJ789	Lung and submandibular lymph nodes	negative		negative	negative	negative	negative	negative	negative	negative	negative	negative
		35	TZJ790	Lung and submandibular lymph nodes	negative		positive	negative	negative	negative	negative	negative	negative	negative	negative
		36	TZJ791	Lung and submandibular lymph nodes	negative		positive	negative	negative	negative	negative	negative	negative	negative	negative
		37	TZJ792	Lung and submandibular lymph nodes	negative		positive	negative	negative	negative	negative	negative	negative	negative	negative
		38	TZJ793	Lung and submandibular lymph nodes	negative		positive	negative	negative	negative	negative	negative	negative	negative	negative
		39	TZJ794	Lung and submandibular lymph nodes	negative		positive	negative	negative	negative	negative	negative	negative	negative	negative
		40	TZJ795	Lung and submandibular lymph nodes	negative		positive	negative	negative	negative	negative	negative	negative	negative	negative
		41	TZJ796	Lung and submandibular lymph nodes	positive	HP-PRRSV-like	negative	negative	negative	negative	negative	positive	negative	negative	negative
		42	TZJ797	Lung and submandibular lymph nodes	negative		positive	negative	negative	negative	negative	positive	negative	negative	negative
		43	TZJ798	Lung and submandibular lymph nodes	negative		positive	negative	negative	negative	negative	negative	negative	negative	negative
		44	TZJ799	Lung and submandibular lymph nodes	negative		positive	negative	negative	negative	negative	negative	negative	negative	negative
		45	TZJ800	Lung and submandibular lymph nodes	negative		positive	negative	negative	negative	negative	negative	negative	negative	negative
		46	TZJ801	Lung and submandibular lymph nodes	negative		positive	negative	negative	negative	negative	negative	negative	negative	negative
stage2	16-30d(2020.09.18-2020.10.2)	47	TZJ802	Lung and submandibular lymph nodes	negative		positive	negative	negative	negative
		48	TZJ803	Lung and submandibular lymph nodes	negative		positive	negative	negative	negative
		49	TZJ804	Lung and submandibular lymph nodes	negative		negative	negative	negative	negative
		50	TZJ805	Lung and submandibular lymph nodes	negative		positive	negative	negative	negative
		51	TZJ806	Lung and submandibular lymph nodes	negative		positive	negative	negative	negative
		52	TZJ807	Lung and submandibular lymph nodes	negative		positive	negative	negative	negative
		53	TZJ811	Lung and submandibular lymph nodes	negative		negative	negative	negative	negative
		54	TZJ816	Lung and submandibular lymph nodes	positive	NADC30-like	negative	negative	negative	negative
		55	TZJ817	Lung and submandibular lymph nodes	negative		positive	negative	negative	negative
		56	TZJ818	Lung and submandibular lymph nodes	negative		positive	negative	negative	negative
		57	TZJ819	Lung and submandibular lymph nodes	negative		negative	negative	negative	negative
		58	TZJ820	Lung and submandibular lymph nodes	negative		positive	negative	negative	negative
		59	TZJ824	Lung and submandibular lymph nodes	negative		positive	negative	negative	negative
		60	TZJ825	Lung and submandibular lymph nodes	negative		positive	negative	negative	negative
		61	TZJ826	Lung and submandibular lymph nodes	negative		negative	negative	negative	negative
		62	TZJ827	Lung and submandibular lymph nodes	negative		positive	negative	negative	negative
		63	TZJ828	Lung and submandibular lymph nodes	positive	NADC30-like	negative	negative	negative	negative
		64	TZJ829	Lung and submandibular lymph nodes	positive	NADC34-like	positive	negative	negative	negative
		65	TZJ830	Lung and submandibular lymph nodes	positive	NADC30-like	positive	negative	negative	negative
		66	TZJ836	Lung and submandibular lymph nodes	positive	NADC30-like	positive	negative	negative	negative
		67	TZJ837	Lung and submandibular lymph nodes	negative		positive	negative	negative	negative
		68	TZJ838	Lung and submandibular lymph nodes	negative		positive	negative	negative	negative
		69	TZJ839	Lung and submandibular lymph nodes	negative		positive	negative	negative	negative
		70	TZJ840	Lung and submandibular lymph nodes	negative		positive	negative	negative	negative
		71	TZJ841	Lung and submandibular lymph nodes	negative		negative	negative	negative	negative
		72	TZJ842	Lung and submandibular lymph nodes	negative		positive	negative	negative	negative
		73	TZJ843	Lung and submandibular lymph nodes	negative		negative	negative	negative	negative
		74	TZJ844	Lung and submandibular lymph nodes	negative		positive	negative	negative	negative
		75	TZJ845	Lung and submandibular lymph nodes	negative		positive	negative	negative	negative
		76	TZJ846	Lung and submandibular lymph nodes	positive	NADC30-like	positive	negative	negative	negative
		77	TZJ847	Lung and submandibular lymph nodes	negative		negative	negative	negative	negative
		78	TZJ848	Lung and submandibular lymph nodes	negative		positive	negative	negative	negative
		79	TZJ849	Lung and submandibular lymph nodes	negative		positive	negative	negative	negative
		80	TZJ850	Lung and submandibular lymph nodes	negative		positive	negative	negative	negative
		81	TZJ851	Lung and submandibular lymph nodes	negative		negative	negative	negative	negative
		82	TZJ852	Lung and submandibular lymph nodes	negative		positive	negative	negative	negative
		83	TZJ853	Lung and submandibular lymph nodes	negative		positive	negative	negative	negative
		84	TZJ854	Lung and submandibular lymph nodes	negative		positive	negative	negative	negative
		85	TZJ855	Lung and submandibular lymph nodes	negative		positive	negative	negative	negative
		86	TZJ856	Lung and submandibular lymph nodes	positive	NADC30-like	positive	negative	negative	negative
		87	TZJ857	Lung and submandibular lymph nodes	negative		positive	negative	negative	negative
		88	TZJ858	Lung and submandibular lymph nodes	negative		positive	negative	negative	negative
		89	TZJ859	Lung and submandibular lymph nodes	negative		positive	negative	negative	negative
		90	TZJ860	Lung and submandibular lymph nodes	negative		positive	negative	negative	negative
		91	TZJ861	Lung and submandibular lymph nodes	negative		positive	negative	negative	negative
		92	TZJ862	Lung and submandibular lymph nodes	negative		negative	negative	negative	negative
		93	TZJ863	Lung and submandibular lymph nodes	negative		positive	negative	negative	negative
		94	TZJ864	Lung and submandibular lymph nodes	positive	NADC34-like	positive	negative	negative	negative
		95	TZJ869	Lung and submandibular lymph nodes	positive	NADC30-like	negative	negative	negative	negative
		96	TZJ870	Lung and submandibular lymph nodes	positive	NADC30-like	negative	negative	negative	negative
		97	TZJ872	Lung and submandibular lymph nodes	negative		negative	negative	negative	negative
		98	TZJ873	Lung and submandibular lymph nodes	negative		negative	negative	negative	negative
		99	TZJ874	Lung and submandibular lymph nodes	negative		negative	negative	negative	negative
		100	TZJ878	Lung and submandibular lymph nodes	negative		negative	negative	negative	negative
		101	TZJ879	Lung and submandibular lymph nodes	negative		positive	negative	negative	negative
		102	TZJ880	Lung and submandibular lymph nodes	negative		negative	negative	negative	negative
		103	TZJ881	Lung and submandibular lymph nodes	negative		positive	negative	negative	negative
		104	TZJ882	Lung and submandibular lymph nodes	negative		positive	negative	negative	negative
		105	TZJ883	Lung and submandibular lymph nodes	negative		positive	negative	negative	negative
		106	TZJ884	Lung and submandibular lymph nodes	negative		positive	negative	negative	negative
		107	TZJ885	Lung and submandibular lymph nodes	negative		negative	negative	negative	negative
		108	TZJ886	Lung and submandibular lymph nodes	negative		positive	negative	negative	negative
		109	TZJ887	Lung and submandibular lymph nodes	negative		positive	negative	negative	negative
		110	TZJ888	Lung and submandibular lymph nodes	positive	NADC30-like	positive	negative	negative	negative
		111	TZJ889	Lung and submandibular lymph nodes	positive	NADC30-like	positive	negative	negative	negative
		112	TZJ890	Lung and submandibular lymph nodes	positive	NADC30-like	positive	negative	negative	negative
		113	TZJ891	Lung and submandibular lymph nodes	positive	NADC30-like	positive	negative	negative	negative
		114	TZJ892	Lung and submandibular lymph nodes	negative		positive	negative	negative	negative
		115	TZJ893	Lung and submandibular lymph nodes	negative		positive	negative	negative	negative
	31-45d(2020.10.3-2020.10.17)	116	TZJ894	Lung and submandibular lymph nodes	negative		negative	negative	negative	negative
		117	TZJ895	Lung and submandibular lymph nodes	negative		positive	negative	negative	negative
		118	TZJ896	Lung and submandibular lymph nodes	negative		negative	negative	negative	negative
		119	TZJ897	Lung and submandibular lymph nodes	negative		positive	negative	negative	negative
		120	TZJ898	Lung and submandibular lymph nodes	negative		positive	negative	negative	negative
		121	TZJ900	Lung and submandibular lymph nodes	negative		negative	negative	negative	negative
		122	TZJ901	Lung and submandibular lymph nodes	negative		negative	negative	negative	negative
		123	TZJ902	Lung and submandibular lymph nodes	negative		negative	negative	negative	negative
		124	TZJ909	Lung and submandibular lymph nodes	positive	NADC30-like	negative	negative	negative	negative
		125	TZJ910	Lung and submandibular lymph nodes	positive	NADC30-like	positive	negative	negative	negative
		126	TZJ916	Lung and submandibular lymph nodes	negative		positive	negative	negative	negative
		127	TZJ917	Lung and submandibular lymph nodes	negative		negative	negative	negative	negative
		128	TZJ918	Lung and submandibular lymph nodes	negative		positive	negative	negative	negative
		129	TZJ919	Lung and submandibular lymph nodes	negative		positive	negative	negative	negative
		130	TZJ920	Lung and submandibular lymph nodes	negative		negative	negative	negative	negative
		131	TZJ921	Lung and submandibular lymph nodes	positive	NADC34-like	positive	negative	negative	negative
		132	TZJ922	Lung and submandibular lymph nodes	positive	NADC30-like	positive	negative	negative	negative
		133	TZJ923	Lung and submandibular lymph nodes	negative		positive	negative	negative	negative
		134	TZJ924	Lung and submandibular lymph nodes	negative		positive	negative	negative	negative
		135	TZJ925	Lung and submandibular lymph nodes	negative		negative	negative	negative	negative
		136	TZJ926	Lung and submandibular lymph nodes	negative		positive	negative	negative	negative
		137	TZJ927	Lung and submandibular lymph nodes	negative		positive	negative	negative	negative
		138	TZJ928	Lung and submandibular lymph nodes	positive	NADC34-like	positive	negative	negative	negative
		139	TZJ929	Lung and submandibular lymph nodes	negative		positive	negative	negative	negative
		140	TZJ930	Lung and submandibular lymph nodes	negative		positive	negative	negative	negative
		141	TZJ931	Lung and submandibular lymph nodes	positive	NADC30-like/NADC34-like	positive	negative	negative	negative
		142	TZJ932	Lung and submandibular lymph nodes	positive	NADC30-like	positive	negative	negative	negative
		143	TZJ933	Lung and submandibular lymph nodes	positive	NADC34-like	negative	negative	negative	negative
		144	TZJ934	Lung and submandibular lymph nodes	negative		positive	negative	negative	negative
		145	TZJ935	Lung and submandibular lymph nodes	negative		positive	negative	negative	negative
		146	TZJ936	Lung and submandibular lymph nodes	positive	NADC30-like	positive	negative	negative	negative
		147	TZJ937	Lung and submandibular lymph nodes	negative		positive	negative	negative	negative
		148	TZJ938	Lung and submandibular lymph nodes	negative		positive	negative	negative	negative
		149	TZJ939	Lung and submandibular lymph nodes	negative		positive	negative	negative	negative
		150	TZJ940	Lung and submandibular lymph nodes	negative		positive	negative	negative	negative
		151	TZJ941	Lung and submandibular lymph nodes	negative		positive	negative	negative	negative
		152	TZJ942	Lung and submandibular lymph nodes	negative		positive	negative	negative	negative
		153	TZJ943	Lung and submandibular lymph nodes	negative		positive	negative	negative	negative
		154	TZJ944	Lung and submandibular lymph nodes	positive	NADC34-like	positive	negative	negative	negative
		155	TZJ945	Lung and submandibular lymph nodes	positive	NADC30-like	positive	negative	negative	negative
		156	TZJ946	Lung and submandibular lymph nodes	positive	NADC30-like	positive	negative	negative	negative
		157	TZJ947	Lung and submandibular lymph nodes	negative		positive	negative	negative	negative
		158	TZJ948	Lung and submandibular lymph nodes	positive	NADC30-like	positive	negative	negative	negative
		159	TZJ949	Lung and submandibular lymph nodes	negative		positive	negative	negative	negative
		160	TZJ950	Lung and submandibular lymph nodes	negative		positive	negative	negative	negative
		161	TZJ951	Lung and submandibular lymph nodes	positive	NADC30-like	positive	negative	negative	negative
		162	TZJ952	Lung and submandibular lymph nodes	positive	NADC30-like	positive	negative	negative	negative
		163	TZJ953	Lung and submandibular lymph nodes	negative		positive	negative	negative	negative
		164	TZJ954	Lung and submandibular lymph nodes	positive	CH-1a-like	positive	negative	negative	negative
		165	TZJ955	Lung and submandibular lymph nodes	negative		positive	negative	negative	negative
		166	TZJ956	Lung and submandibular lymph nodes	positive	NADC34-like	positive	negative	negative	negative
		167	TZJ957	Lung and submandibular lymph nodes	negative		positive	negative	negative	negative
		168	TZJ958	Lung and submandibular lymph nodes	negative		positive	negative	negative	negative
		169	TZJ959	Lung and submandibular lymph nodes	negative		positive	negative	negative	negative
		170	TZJ960	Lung and submandibular lymph nodes	negative		positive	negative	negative	negative
		171	TZJ961	Lung and submandibular lymph nodes	positive	NADC34-like	positive	negative	negative	negative
		172	TZJ962	Lung and submandibular lymph nodes	positive	NADC34-like	positive	negative	negative	negative
		173	TZJ1023	Lung and submandibular lymph nodes	positive	NADC30-like	positive	negative	negative	negative
		174	TZJ1024	Lung and submandibular lymph nodes	negative		positive	negative	negative	negative
		175	TZJ1025	Lung and submandibular lymph nodes	negative		positive	negative	negative	negative
		176	TZJ1026	Lung and submandibular lymph nodes	positive	NADC30-like	positive	negative	negative	negative
		177	TZJ1027	Lung and submandibular lymph nodes	positive	NADC30-like	positive	negative	negative	negative
		178	TZJ1028	Lung and submandibular lymph nodes	positive	NADC30-like	positive	negative	negative	negative
		179	TZJ1029	Lung and submandibular lymph nodes	positive	NADC30-like	positive	negative	negative	negative
		180	TZJ1030	Lung and submandibular lymph nodes	negative		positive	negative	negative	negative
		181	TZJ1031	Lung and submandibular lymph nodes	negative		positive	negative	negative	negative
		182	TZJ1032	Lung and submandibular lymph nodes	positive	NADC34-like	positive	negative	negative	negative
		183	TZJ1033	Lung and submandibular lymph nodes	positive	NADC34-like	positive	negative	negative	negative
		184	TZJ1034	Lung and submandibular lymph nodes	positive	NADC34-like	positive	negative	negative	negative
		185	TZJ1035	Lung and submandibular lymph nodes	positive	NADC30-like	positive	negative	negative	negative
		186	TZJ1036	Lung and submandibular lymph nodes	positive	NADC30-like	positive	negative	negative	negative
		187	TZJ1037	Lung and submandibular lymph nodes	negative		positive	negative	negative	negative
		188	TZJ1038	Lung and submandibular lymph nodes	negative		positive	negative	negative	negative
		189	TZJ1039	Lung and submandibular lymph nodes	negative		positive	negative	negative	negative
		190	TZJ1040	Lung and submandibular lymph nodes	negative		positive	negative	negative	negative
		191	TZJ1041	Lung and submandibular lymph nodes	negative		positive	negative	negative	negative
		192	TZJ1042	Lung and submandibular lymph nodes	negative		positive	negative	negative	negative
		193	TZJ1043	Lung and submandibular lymph nodes	positive	NADC30-like	positive	negative	negative	negative
		194	TZJ1044	Lung and submandibular lymph nodes	positive	NADC34-like	positive	negative	negative	negative
		195	TZJ1045	Lung and submandibular lymph nodes	positive	NADC30-like	positive	negative	negative	negative
		196	TZJ1193	Lung and submandibular lymph nodes	positive	NADC30-like	positive	negative	negative	negative
		197	TZJ1222	Lung and submandibular lymph nodes	positive	NADC30-like	positive	negative	negative	negative
		198	TZJ1223	Lung and submandibular lymph nodes	positive	NADC30-like	positive	negative	negative	negative
		199	TZJ1224	Lung and submandibular lymph nodes	negative		positive	negative	negative	negative
		200	TZJ1225	Lung and submandibular lymph nodes	positive	NADC30-like	positive	negative	negative	negative
		201	TZJ1233	Lung and submandibular lymph nodes	negative		positive	negative	negative	negative
		202	TZJ1234	Lung and submandibular lymph nodes	negative		positive	negative	negative	negative
		203	TZJ1235	Lung and submandibular lymph nodes	negative		positive	negative	negative	negative
		204	TZJ1236	Lung and submandibular lymph nodes	negative		positive	negative	negative	negative
		205	TZJ1237	Lung and submandibular lymph nodes	positive	NADC30-like	positive	negative	negative	negative
		206	TZJ1238	Lung and submandibular lymph nodes	positive	NADC30-like	positive	negative	negative	negative
stage3	46-60d(2020.10.18-2020.11.1)	207	TZJ1239	Lung and submandibular lymph nodes	positive	NADC34-like	positive	negative	negative	negative
		208	TZJ1240	Lung and submandibular lymph nodes	negative		positive	negative	negative	negative
		209	TZJ1241	Lung and submandibular lymph nodes	negative		positive	negative	negative	negative
		210	TZJ1242	Lung and submandibular lymph nodes	positive	NADC34-like	positive	negative	negative	negative
		211	TZJ1266	Lung and submandibular lymph nodes	negative		positive	negative	negative	negative
		212	TZJ1267	Lung and submandibular lymph nodes	negative		positive	negative	negative	negative
		213	TZJ1268	Lung and submandibular lymph nodes	negative		positive	negative	negative	negative
		214	TZJ1269	Lung and submandibular lymph nodes	negative		positive	negative	negative	negative
		215	TZJ1270	Lung and submandibular lymph nodes	positive	QYYZ-like	positive	negative	negative	negative
		216	TZJ1271	Lung and submandibular lymph nodes	negative		positive	negative	negative	negative
		217	TZJ1272	Lung and submandibular lymph nodes	negative		positive	negative	negative	negative
		218	TZJ1273	Lung and submandibular lymph nodes	negative		negative	negative	negative	negative
		219	TZJ1274	Lung and submandibular lymph nodes	negative		positive	negative	negative	negative
		220	TZJ1275	Lung and submandibular lymph nodes	negative		negative	negative	negative	negative
		221	TZJ1276	Lung and submandibular lymph nodes	negative		positive	negative	negative	negative
		222	TZJ1277	Lung and submandibular lymph nodes	positive	NADC30-like/NADC34-like	positive	negative	negative	negative
		223	TZJ1278	Lung and submandibular lymph nodes	positive	NADC30-like	negative	negative	negative	negative
		224	TZJ1279	Lung and submandibular lymph nodes	negative		positive	negative	negative	negative
		225	TZJ1280	Lung and submandibular lymph nodes	positive	NADC30-like	positive	negative	negative	negative
		226	TZJ1281	Lung and submandibular lymph nodes	negative		negative	negative	negative	negative
		227	TZJ1282	Lung and submandibular lymph nodes	positive	NADC30-like	positive	negative	negative	negative
		228	TZJ1283	Lung and submandibular lymph nodes	negative		positive	negative	negative	negative
		229	TZJ1284	Lung and submandibular lymph nodes	negative		positive	negative	negative	negative
		230	TZJ1310	Lung and submandibular lymph nodes	negative		positive	negative	negative	negative
		231	TZJ1311	Lung and submandibular lymph nodes	negative		positive	negative	negative	negative
		232	TZJ1312	Lung and submandibular lymph nodes	negative		positive	negative	negative	negative
		233	TZJ1313	Lung and submandibular lymph nodes	positive	NADC30-like	positive	negative	negative	negative
		234	TZJ1314	Lung and submandibular lymph nodes	negative		positive	negative	negative	negative
		235	TZJ1315	Lung and submandibular lymph nodes	positive	HP-PRRSV-like	negative	negative	negative	negative
		236	TZJ1316	Lung and submandibular lymph nodes	positive	NADC30-like	positive	negative	negative	negative
		237	TZJ1317	Lung and submandibular lymph nodes	positive	NADC30-like	positive	negative	negative	negative
		238	TZJ1318	Lung and submandibular lymph nodes	positive	HP-PRRSV-like	positive	negative	negative	negative
		239	TZJ1319	Lung and submandibular lymph nodes	negative		positive	negative	negative	negative
		240	TZJ1320	Lung and submandibular lymph nodes	negative		negative	negative	negative	negative
		241	TZJ1493	Lung and submandibular lymph nodes	negative		positive	negative	negative	negative
		242	TZJ1494	Lung and submandibular lymph nodes	negative		positive	negative	negative	negative
		243	TZJ1495	Lung and submandibular lymph nodes	negative		positive	negative	negative	negative
		244	TZJ1498	Lung and submandibular lymph nodes	positive	NADC30-like	negative	negative	negative	negative
		245	TZJ1503	Lung and submandibular lymph nodes	positive	NADC30-like	negative	negative	negative	negative
		246	TZJ1520	Lung and submandibular lymph nodes	negative		positive	negative	negative	negative
	61-75d(2020.11.2-2020.11.16)	247	TZJ1521	Lung and submandibular lymph nodes	negative		positive	negative	negative	negative
		248	TZJ1522	Lung and submandibular lymph nodes	negative		positive	negative	negative	negative
		249	TZJ1523	Lung and submandibular lymph nodes	negative		positive	negative	negative	negative
		250	TZJ1524	Lung and submandibular lymph nodes	positive	NADC30-like	positive	negative	negative	negative
		251	TZJ1525	Lung and submandibular lymph nodes	positive	NADC30-like	positive	negative	negative	negative
		252	TZJ1526	Lung and submandibular lymph nodes	negative		positive	negative	negative	negative
		253	TZJ1527	Lung and submandibular lymph nodes	negative		positive	negative	negative	negative
		254	TZJ1528	Lung and submandibular lymph nodes	negative		negative	negative	negative	negative
		255	TZJ1547	Lung and submandibular lymph nodes	negative		positive	negative	negative	negative
		256	TZJ1548	Lung and submandibular lymph nodes	negative		positive	negative	negative	negative
		257	TZJ1549	Lung and submandibular lymph nodes	negative		positive	negative	negative	negative
		258	TZJ1623	Lung and submandibular lymph nodes	negative		positive	negative	negative	negative
		259	TZJ1626	Lung and submandibular lymph nodes	positive	HP-PRRSV-like	positive	negative	negative	negative
		260	TZJ1627	Lung and submandibular lymph nodes	negative		positive	negative	negative	negative
		261	TZJ1628	Lung and submandibular lymph nodes	negative		negative	negative	negative	negative
		262	TZJ1629	Lung and submandibular lymph nodes	negative		positive	negative	negative	negative
		263	TZJ1630	Lung and submandibular lymph nodes	negative		negative	negative	negative	negative
		264	TZJ1631	Lung and submandibular lymph nodes	negative		positive	negative	negative	negative
		265	TZJ1632	Lung and submandibular lymph nodes	negative		negative	negative	negative	negative
		266	TZJ1716	Lung and submandibular lymph nodes	negative		negative	negative	negative	negative
	76-90d(2020.11.17-2020.12.1)	267	TZJ1717	Lung and submandibular lymph nodes	negative		positive	negative	negative	negative
		268	TZJ1855	Lung and submandibular lymph nodes	negative		positive	negative	negative	negative
		269	TZJ1856	Lung and submandibular lymph nodes	negative		positive	negative	negative	negative
		270	TZJ1857	Lung and submandibular lymph nodes	negative		positive	negative	negative	negative
		271	TZJ1858	Lung and submandibular lymph nodes	positive	NADC30-like	positive	negative	negative	negative
		272	TZJ1859	Lung and submandibular lymph nodes	positive	NADC30-like	negative	negative	negative	negative
		273	TZJ1860	Lung and submandibular lymph nodes	negative		positive	negative	negative	negative
		274	TZJ1861	Lung and submandibular lymph nodes	negative		negative	negative	negative	negative
		275	TZJ1862	Lung and submandibular lymph nodes	negative		positive	negative	negative	negative
		276	TZJ1863	Lung and submandibular lymph nodes	positive	NADC30-like	positive	negative	negative	negative
		277	TZJ1864	Lung and submandibular lymph nodes	positive	NADC30-like	positive	negative	negative	negative
		278	TZJ1865	Lung and submandibular lymph nodes	negative		positive	negative	negative	negative
		279	TZJ1866	Lung and submandibular lymph nodes	negative		positive	negative	negative	negative
		280	TZJ1867	Lung and submandibular lymph nodes	negative		positive	negative	negative	negative
		281	TZJ1868	Lung and submandibular lymph nodes	positive	HP-PRRSV-like	positive	negative	negative	negative
	91-105d(2020.12.2-2020.12.16)	282	TZJ1869	Lung and submandibular lymph nodes	negative		positive	negative	negative	negative
	106-120d(2020.12.17-2021.01.01)	283	TZJ1870	Lung and submandibular lymph nodes	negative		positive	negative	negative	negative
	120-135d(2021.01.02-2021.01.16)	none
	136-150d(2021.01.17-2021.01.31)	none
